# Supplementary material for: Slow-growing cells within isogenic populations have increased RNA polymerase error rates and DNA damage
Source: Nat Commun. 2015 Aug 13;6:7972. doi: 10.1038/ncomms8972 (PMC4557116; doi:10.1038/ncomms8972)
Supplement: Supplementary Data 1 — GO-term enrichment analysis for subpopulation and mean population growth-correlated expression. GOrilla GO-term analysis of one quadrant of subpopulation versus mean population growth correlated expression (e.g. Fig.3b). Quadrants are NW, NE, SE and SW representing top left, top right, bottom right and bottom left quadrants, thus giving gene sets for which subpopulation and mean population values are correlated (NE and SW) or anti-correlated (NW and SE). For each quadrant both ranked (sorted by distance from Y=X or Y=-X) and unranked (versus background) analysis was performed. [file ncomms8972-s2.xlsx]

## Sheet: SE_ranked
GO term	Description	P-value	FDR q-value	Enrichment (N, B, n, b)
GO:0009068	aspartate family amino acid catabolic process	4.39E-5	1.15E-1	6.42 (770,6,120,6)
GO:0043562	cellular response to nitrogen levels	7.61E-5	9.93E-2	13.28 (770,4,58,4)
GO:0006530	asparagine catabolic process	7.61E-5	6.62E-2	13.28 (770,4,58,4)
GO:0006528	asparagine metabolic process	7.61E-5	4.96E-2	13.28 (770,4,58,4)
GO:0006995	cellular response to nitrogen starvation	7.61E-5	3.97E-2	13.28 (770,4,58,4)
GO:0009065	glutamine family amino acid catabolic process	7.61E-5	3.31E-2	13.28 (770,4,58,4)
GO:0044282	small molecule catabolic process	1.32E-4	4.93E-2	4.25 (770,12,136,9)
GO:0016054	organic acid catabolic process	2.09E-4	6.82E-2	4.67 (770,11,120,8)
GO:0046395	carboxylic acid catabolic process	2.09E-4	6.07E-2	4.67 (770,11,120,8)
GO:0071585	detoxification of cadmium ion	2.63E-4	6.87E-2	59.23 (770,2,13,2)
GO:0010273	detoxification of copper ion	2.63E-4	6.25E-2	59.23 (770,2,13,2)
GO:0098754	detoxification	2.63E-4	5.73E-2	59.23 (770,2,13,2)
GO:0061687	detoxification of inorganic compound	2.63E-4	5.29E-2	59.23 (770,2,13,2)
GO:0046688	response to copper ion	2.63E-4	4.91E-2	59.23 (770,2,13,2)
GO:0019752	carboxylic acid metabolic process	3.07E-4	5.34E-2	2.76 (770,38,125,17)
GO:1901606	alpha-amino acid catabolic process	3.92E-4	6.38E-2	5.50 (770,7,120,6)
GO:0009066	aspartate family amino acid metabolic process	3.92E-4	6.01E-2	5.50 (770,7,120,6)
GO:0009063	cellular amino acid catabolic process	3.92E-4	5.68E-2	5.50 (770,7,120,6)
'P-value' is the enrichment p-value computed according to the mHG or HG model. This p-value is not corrected for multiple testing of 4447 GO terms.
'FDR q-value' is the correction of the above p-value for multiple testing using the Benjamini and Hochberg (1995) method.
Namely, for the ith term (ranked according to p-value) the FDR q-value is (p-value * number of GO terms) / i.
Enrichment (N, B, n, b) is defined as follows:
N - is the total number of genes
B - is the total number of genes associated with a specific GO term
n - is the number of genes in the top of the user's input list or in the target set when appropriate
b - is the number of genes in the intersection
Enrichment = (b/n) / (B/N)

## Sheet: SE_unranked
GO term	Description	P-value	FDR q-value	Enrichment (N, B, n, b)
GO:0006511	ubiquitin-dependent protein catabolic process	5.54E-10	2.46E-6	2.20 (4642,159,770,58)
GO:0019941	modification-dependent protein catabolic process	7.34E-10	1.63E-6	2.19 (4642,160,770,58)
GO:0051603	proteolysis involved in cellular protein catabolic process	1.63E-9	2.41E-6	2.12 (4642,171,770,60)
GO:0043632	modification-dependent macromolecule catabolic process	4.05E-8	4.51E-5	1.98 (4642,180,770,59)
GO:0044265	cellular macromolecule catabolic process	6.84E-7	6.08E-4	1.68 (4642,280,770,78)
GO:0006508	proteolysis	1.93E-6	1.43E-3	1.71 (4642,240,770,68)
GO:0009057	macromolecule catabolic process	3.2E-6	2.03E-3	1.61 (4642,295,770,79)
GO:0050801	ion homeostasis	9.66E-6	5.37E-3	1.93 (4642,128,770,41)
GO:0048878	chemical homeostasis	1.05E-5	5.17E-3	1.89 (4642,137,770,43)
GO:0043248	proteasome assembly	1.45E-5	6.43E-3	3.25 (4642,26,770,14)
GO:0030163	protein catabolic process	1.94E-5	7.86E-3	1.90 (4642,127,770,40)
GO:0098771	inorganic ion homeostasis	1.99E-5	7.38E-3	1.97 (4642,110,770,36)
GO:0015891	siderophore transport	2.05E-5	7.01E-3	6.03 (4642,6,770,6)
GO:0044248	cellular catabolic process	2.36E-5	7.49E-3	1.40 (4642,507,770,118)
GO:0055080	cation homeostasis	2.92E-5	8.65E-3	1.92 (4642,116,770,37)
GO:0043161	proteasome-mediated ubiquitin-dependent protein catabolic process	5.72E-5	1.59E-2	1.95 (4642,102,770,33)
GO:0006818	hydrogen transport	6.33E-5	1.66E-2	2.41 (4642,50,770,20)
GO:0015992	proton transport	6.33E-5	1.56E-2	2.41 (4642,50,770,20)
GO:0010498	proteasomal protein catabolic process	7.11E-5	1.66E-2	1.93 (4642,103,770,33)
GO:0010499	proteasomal ubiquitin-independent protein catabolic process	8.25E-5	1.83E-2	3.88 (4642,14,770,9)
GO:0098655	cation transmembrane transport	9.67E-5	2.05E-2	2.09 (4642,75,770,26)
GO:0015688	iron chelate transport	1.23E-4	2.49E-2	5.17 (4642,7,770,6)
GO:0098662	inorganic cation transmembrane transport	1.68E-4	3.25E-2	2.10 (4642,69,770,24)
GO:0055072	iron ion homeostasis	1.89E-4	3.5E-2	2.44 (4642,42,770,17)
GO:0019725	cellular homeostasis	1.99E-4	3.54E-2	1.72 (4642,144,770,41)
GO:0055082	cellular chemical homeostasis	3.2E-4	5.47E-2	1.78 (4642,115,770,34)
GO:0065007	biological regulation	3.36E-4	5.53E-2	1.16 (4642,1529,770,295)
GO:0006873	cellular ion homeostasis	3.49E-4	5.54E-2	1.79 (4642,111,770,33)
GO:0055065	metal ion homeostasis	3.73E-4	5.72E-2	1.91 (4642,85,770,27)
GO:0009056	catabolic process	3.95E-4	5.86E-2	1.31 (4642,582,770,126)
GO:0007033	vacuole organization	5.09E-4	7.3E-2	2.12 (4642,57,770,20)
GO:0098660	inorganic ion transmembrane transport	5.24E-4	7.28E-2	1.93 (4642,78,770,25)
GO:0015672	monovalent inorganic cation transport	5.56E-4	7.49E-2	1.96 (4642,74,770,24)
GO:1902600	hydrogen ion transmembrane transport	6.52E-4	8.53E-2	2.30 (4642,42,770,16)
GO:0046034	ATP metabolic process	7.53E-4	9.56E-2	2.76 (4642,24,770,11)
'P-value' is the enrichment p-value computed according to the mHG or HG model. This p-value is not corrected for multiple testing of 4447 GO terms.
'FDR q-value' is the correction of the above p-value for multiple testing using the Benjamini and Hochberg (1995) method.
Namely, for the ith term (ranked according to p-value) the FDR q-value is (p-value * number of GO terms) / i.
Enrichment (N, B, n, b) is defined as follows:
N - is the total number of genes
B - is the total number of genes associated with a specific GO term
n - is the number of genes in the top of the user's input list or in the target set when appropriate
b - is the number of genes in the intersection
Enrichment = (b/n) / (B/N)

## Sheet: NW_ranked
GO term	Description	P-value	FDR q-value	Enrichment (N, B, n, b)
GO:0044711	single-organism biosynthetic process	8.9E-11	2.56E-7	1.36 (1073,258,563,184)
GO:0044710	single-organism metabolic process	2.94E-9	4.23E-6	1.29 (1073,466,413,231)
GO:0000096	sulfur amino acid metabolic process	1.51E-7	1.45E-4	7.48 (1073,19,83,11)
GO:0006555	methionine metabolic process	2.29E-7	1.65E-4	8.08 (1073,16,83,10)
GO:0044699	single-organism process	2.82E-7	1.62E-4	1.11 (1073,763,563,443)
GO:0044763	single-organism cellular process	4.26E-7	2.04E-4	1.12 (1073,698,559,408)
GO:0009069	serine family amino acid metabolic process	6.19E-7	2.54E-4	7.81 (1073,12,103,9)
GO:0000097	sulfur amino acid biosynthetic process	4.5E-6	1.62E-3	7.27 (1073,16,83,9)
GO:0016053	organic acid biosynthetic process	5.65E-6	1.81E-3	1.64 (1073,70,496,53)
GO:0046394	carboxylic acid biosynthetic process	5.65E-6	1.63E-3	1.64 (1073,70,496,53)
GO:0055086	nucleobase-containing small molecule metabolic process	5.69E-6	1.49E-3	2.06 (1073,54,338,35)
GO:1901605	alpha-amino acid metabolic process	1.11E-5	2.67E-3	2.13 (1073,68,259,35)
GO:0032543	mitochondrial translation	1.72E-5	3.8E-3	1.54 (1073,63,574,52)
GO:0009086	methionine biosynthetic process	1.74E-5	3.57E-3	7.39 (1073,14,83,8)
GO:0044281	small molecule metabolic process	2.26E-5	4.34E-3	1.34 (1073,187,513,120)
GO:1901566	organonitrogen compound biosynthetic process	2.3E-5	4.14E-3	1.55 (1073,118,410,70)
GO:0044272	sulfur compound biosynthetic process	2.86E-5	4.85E-3	5.62 (1073,23,83,10)
GO:0006544	glycine metabolic process	4.18E-5	6.68E-3	31.56 (1073,3,34,3)
GO:0006790	sulfur compound metabolic process	5.1E-5	7.73E-3	4.90 (1073,29,83,11)
GO:0006730	one-carbon metabolic process	6.62E-5	9.53E-3	12.42 (1073,8,54,5)
GO:0006412	translation	8.16E-5	1.12E-2	1.36 (1073,86,660,72)
GO:0044283	small molecule biosynthetic process	1.03E-4	1.34E-2	1.49 (1073,93,496,64)
GO:1901564	organonitrogen compound metabolic process	1.06E-4	1.33E-2	1.57 (1073,179,268,70)
GO:1901293	nucleoside phosphate biosynthetic process	1.56E-4	1.88E-2	2.41 (1073,28,302,19)
GO:0008652	cellular amino acid biosynthetic process	1.6E-4	1.84E-2	1.36 (1073,59,722,54)
GO:0009066	aspartate family amino acid metabolic process	1.78E-4	1.97E-2	4.79 (1073,27,83,10)
GO:0009124	nucleoside monophosphate biosynthetic process	1.86E-4	1.98E-2	2.67 (1073,13,371,12)
GO:1901607	alpha-amino acid biosynthetic process	1.97E-4	2.02E-2	2.11 (1073,55,259,28)
GO:0072522	purine-containing compound biosynthetic process	3.3E-4	3.28E-2	2.72 (1073,14,338,12)
GO:0009165	nucleotide biosynthetic process	3.64E-4	3.49E-2	2.14 (1073,27,371,20)
GO:0009058	biosynthetic process	4.07E-4	3.78E-2	1.18 (1073,401,503,222)
GO:0019637	organophosphate metabolic process	4.09E-4	3.68E-2	1.83 (1073,79,274,37)
GO:0006753	nucleoside phosphate metabolic process	4.7E-4	4.1E-2	2.14 (1073,44,274,24)
GO:0009067	aspartate family amino acid biosynthetic process	6.31E-4	5.35E-2	4.65 (1073,25,83,9)
GO:1901137	carbohydrate derivative biosynthetic process	6.67E-4	5.48E-2	1.36 (1073,43,755,41)
GO:1901576	organic substance biosynthetic process	0.0007	5.6E-2	1.21 (1073,392,413,183)
GO:0044249	cellular biosynthetic process	7.12E-4	5.54E-2	1.22 (1073,387,413,181)
GO:0006520	cellular amino acid metabolic process	7.54E-4	5.71E-2	2.74 (1073,98,72,18)
GO:0072521	purine-containing compound metabolic process	9.24E-4	6.82E-2	2.15 (1073,28,338,19)
GO:0034308	primary alcohol metabolic process	9.71E-4	6.99E-2	47.69 (1073,3,15,2)
GO:0006067	ethanol metabolic process	9.71E-4	6.82E-2	47.69 (1073,3,15,2)
GO:0006546	glycine catabolic process	9.75E-4	6.68E-2	31.56 (1073,2,34,2)
GO:0009071	serine family amino acid catabolic process	9.75E-4	6.53E-2	31.56 (1073,2,34,2)
'P-value' is the enrichment p-value computed according to the mHG or HG model. This p-value is not corrected for multiple testing of 4447 GO terms.
'FDR q-value' is the correction of the above p-value for multiple testing using the Benjamini and Hochberg (1995) method.
Namely, for the ith term (ranked according to p-value) the FDR q-value is (p-value * number of GO terms) / i.
Enrichment (N, B, n, b) is defined as follows:
N - is the total number of genes
B - is the total number of genes associated with a specific GO term
n - is the number of genes in the top of the user's input list or in the target set when appropriate
b - is the number of genes in the intersection
Enrichment = (b/n) / (B/N)

## Sheet: NW_unranked
GO term	Description	P-value	FDR q-value	Enrichment (N, B, n, b)
GO:0044711	single-organism biosynthetic process	9.88E-25	4.39E-21	1.71 (4642,651,1073,258)
GO:0032543	mitochondrial translation	7.05E-22	1.57E-18	3.06 (4642,89,1073,63)
GO:0044710	single-organism metabolic process	3.41E-14	5.06E-11	1.29 (4642,1568,1073,466)
GO:0044763	single-organism cellular process	1.45E-13	1.61E-10	1.17 (4642,2570,1073,698)
GO:0044699	single-organism process	2.45E-12	2.18E-9	1.14 (4642,2888,1073,763)
GO:0006520	cellular amino acid metabolic process	2.42E-11	1.79E-8	1.83 (4642,232,1073,98)
GO:0007005	mitochondrion organization	2.42E-11	1.54E-8	1.83 (4642,232,1073,98)
GO:1901564	organonitrogen compound metabolic process	2.06E-9	1.15E-6	1.46 (4642,531,1073,179)
GO:0008652	cellular amino acid biosynthetic process	3.89E-9	1.92E-6	2.01 (4642,127,1073,59)
GO:0016053	organic acid biosynthetic process	8.79E-9	3.91E-6	1.86 (4642,163,1073,70)
GO:0046394	carboxylic acid biosynthetic process	8.79E-9	3.55E-6	1.86 (4642,163,1073,70)
GO:1901566	organonitrogen compound biosynthetic process	1.13E-8	4.19E-6	1.58 (4642,323,1073,118)
GO:1902589	single-organism organelle organization	1.63E-8	5.57E-6	1.35 (4642,739,1073,231)
GO:1901607	alpha-amino acid biosynthetic process	1.67E-8	5.31E-6	2.00 (4642,119,1073,55)
GO:0019752	carboxylic acid metabolic process	2.56E-8	7.6E-6	1.54 (4642,355,1073,126)
GO:0043436	oxoacid metabolic process	7.77E-8	2.16E-5	1.50 (4642,368,1073,128)
GO:0006082	organic acid metabolic process	9.31E-8	2.44E-5	1.50 (4642,369,1073,128)
GO:0044249	cellular biosynthetic process	1.87E-7	4.62E-5	1.21 (4642,1380,1073,387)
GO:0009058	biosynthetic process	3.44E-7	8.06E-5	1.20 (4642,1444,1073,401)
GO:1901605	alpha-amino acid metabolic process	8.72E-7	1.94E-4	1.70 (4642,173,1073,68)
GO:1901576	organic substance biosynthetic process	9.39E-7	1.99E-4	1.20 (4642,1418,1073,392)
GO:0044283	small molecule biosynthetic process	3.54E-6	7.15E-4	1.52 (4642,265,1073,93)
GO:0043038	amino acid activation	3.81E-6	7.36E-4	2.50 (4642,38,1073,22)
GO:0043039	tRNA aminoacylation	3.81E-6	7.06E-4	2.50 (4642,38,1073,22)
GO:0070127	tRNA aminoacylation for mitochondrial protein translation	4.71E-6	8.38E-4	3.66 (4642,13,1073,11)
GO:0000959	mitochondrial RNA metabolic process	4.92E-6	8.42E-4	2.83 (4642,26,1073,17)
GO:0006260	DNA replication	5.14E-6	8.46E-4	1.91 (4642,93,1073,41)
GO:0006418	tRNA aminoacylation for protein translation	9.76E-6	1.55E-3	2.46 (4642,37,1073,21)
GO:0009067	aspartate family amino acid biosynthetic process	1.1E-5	1.69E-3	2.25 (4642,48,1073,25)
GO:0009073	aromatic amino acid family biosynthetic process	1.74E-5	2.58E-3	3.40 (4642,14,1073,11)
GO:0006820	anion transport	2.22E-5	3.18E-3	1.70 (4642,130,1073,51)
GO:0044281	small molecule metabolic process	2.44E-5	3.39E-3	1.28 (4642,630,1073,187)
GO:0046148	pigment biosynthetic process	2.9E-5	3.91E-3	2.66 (4642,26,1073,16)
GO:0006996	organelle organization	3.67E-5	4.8E-3	1.21 (4642,955,1073,268)
GO:0006278	RNA-dependent DNA replication	5.15E-5	6.55E-3	3.17 (4642,15,1073,11)
GO:0042440	pigment metabolic process	5.61E-5	6.93E-3	2.56 (4642,27,1073,16)
GO:0006189	'de novo' IMP biosynthetic process	5.72E-5	6.88E-3	3.85 (4642,9,1073,8)
GO:0015711	organic anion transport	5.99E-5	7.01E-3	1.77 (4642,98,1073,40)
GO:0051053	negative regulation of DNA metabolic process	6.95E-5	7.92E-3	2.28 (4642,38,1073,20)
GO:0006506	GPI anchor biosynthetic process	1.47E-4	1.63E-2	2.50 (4642,26,1073,15)
GO:0060628	regulation of ER to Golgi vesicle-mediated transport	1.51E-4	1.64E-2	4.33 (4642,6,1073,6)
GO:0010833	telomere maintenance via telomere lengthening	1.66E-4	1.76E-2	3.09 (4642,14,1073,10)
GO:0006505	GPI anchor metabolic process	1.81E-4	1.87E-2	2.39 (4642,29,1073,16)
GO:0009247	glycolipid biosynthetic process	1.81E-4	1.83E-2	2.39 (4642,29,1073,16)
GO:0009066	aspartate family amino acid metabolic process	1.94E-4	1.92E-2	1.91 (4642,61,1073,27)
GO:0007004	telomere maintenance via telomerase	2.02E-4	1.95E-2	3.24 (4642,12,1073,9)
GO:0006279	premeiotic DNA replication	2.22E-4	2.1E-2	3.79 (4642,8,1073,7)
GO:0046467	membrane lipid biosynthetic process	2.86E-4	2.65E-2	2.03 (4642,47,1073,22)
GO:0043570	maintenance of DNA repeat elements	2.98E-4	2.7E-2	2.56 (4642,22,1073,13)
GO:0006664	glycolipid metabolic process	3.42E-4	3.04E-2	2.23 (4642,33,1073,17)
GO:1903509	liposaccharide metabolic process	3.42E-4	2.98E-2	2.23 (4642,33,1073,17)
GO:0006839	mitochondrial transport	3.7E-4	3.16E-2	1.85 (4642,63,1073,27)
GO:0015748	organophosphate ester transport	3.7E-4	3.11E-2	2.16 (4642,36,1073,18)
GO:0006643	membrane lipid metabolic process	3.83E-4	3.16E-2	1.87 (4642,60,1073,26)
GO:0006783	heme biosynthetic process	3.95E-4	3.19E-2	2.88 (4642,15,1073,10)
GO:0006779	porphyrin-containing compound biosynthetic process	3.95E-4	3.14E-2	2.88 (4642,15,1073,10)
GO:0033014	tetrapyrrole biosynthetic process	3.95E-4	3.08E-2	2.88 (4642,15,1073,10)
GO:0008535	respiratory chain complex IV assembly	5.22E-4	0.04	3.00 (4642,13,1073,9)
GO:0060631	regulation of meiosis I	5.22E-4	3.93E-2	3.00 (4642,13,1073,9)
GO:0097034	mitochondrial respiratory chain complex IV biogenesis	5.96E-4	4.42E-2	2.64 (4642,18,1073,11)
GO:0043137	DNA replication, removal of RNA primer	6.55E-4	4.78E-2	4.33 (4642,5,1073,5)
GO:0006188	IMP biosynthetic process	6.66E-4	4.77E-2	3.15 (4642,11,1073,8)
GO:0033617	mitochondrial respiratory chain complex IV assembly	6.66E-4	4.7E-2	3.15 (4642,11,1073,8)
GO:0046040	IMP metabolic process	6.66E-4	4.62E-2	3.15 (4642,11,1073,8)
GO:0006661	phosphatidylinositol biosynthetic process	7.83E-4	5.36E-2	2.16 (4642,32,1073,16)
GO:0035269	protein O-linked mannosylation	7.98E-4	5.38E-2	3.36 (4642,9,1073,7)
GO:0035268	protein mannosylation	7.98E-4	5.3E-2	3.36 (4642,9,1073,7)
GO:0006778	porphyrin-containing compound metabolic process	8.36E-4	5.47E-2	2.70 (4642,16,1073,10)
GO:0042168	heme metabolic process	8.36E-4	5.39E-2	2.70 (4642,16,1073,10)
GO:0033013	tetrapyrrole metabolic process	8.36E-4	5.31E-2	2.70 (4642,16,1073,10)
GO:1990542	mitochondrial transmembrane transport	8.59E-4	5.38E-2	2.00 (4642,41,1073,19)
GO:0000096	sulfur amino acid metabolic process	8.59E-4	5.31E-2	2.00 (4642,41,1073,19)
'P-value' is the enrichment p-value computed according to the mHG or HG model. This p-value is not corrected for multiple testing of 4447 GO terms.
'FDR q-value' is the correction of the above p-value for multiple testing using the Benjamini and Hochberg (1995) method.
Namely, for the ith term (ranked according to p-value) the FDR q-value is (p-value * number of GO terms) / i.
Enrichment (N, B, n, b) is defined as follows:
N - is the total number of genes
B - is the total number of genes associated with a specific GO term
n - is the number of genes in the top of the user's input list or in the target set when appropriate
b - is the number of genes in the intersection
Enrichment = (b/n) / (B/N)

## Sheet: NE_ranked
GO term	Description	P-value	FDR q-value	Enrichment (N, B, n, b)
GO:0002181	cytoplasmic translation	8.7E-26	2.3E-22	2.38 (1184,125,386,97)
GO:0006412	translation	3.32E-17	4.39E-14	1.90 (1184,187,387,116)
GO:0009059	macromolecule biosynthetic process	9.68E-10	8.54E-7	1.94 (1184,307,143,72)
GO:0034645	cellular macromolecule biosynthetic process	1.1E-9	7.3E-7	1.95 (1184,301,143,71)
GO:0044249	cellular biosynthetic process	4.29E-9	2.27E-6	1.15 (1184,418,863,350)
GO:1901576	organic substance biosynthetic process	7.31E-9	3.23E-6	1.14 (1184,432,863,360)
GO:0009058	biosynthetic process	2.73E-8	1.03E-5	1.31 (1184,440,416,203)
GO:0044267	cellular protein metabolic process	3.4E-8	1.13E-5	2.00 (1184,342,95,55)
GO:0022613	ribonucleoprotein complex biogenesis	1.46E-7	4.29E-5	1.23 (1184,152,892,141)
GO:0019538	protein metabolic process	2.3E-7	6.1E-5	1.89 (1184,369,95,56)
GO:0042254	ribosome biogenesis	6.4E-7	1.54E-4	1.39 (1184,138,652,106)
GO:0044085	cellular component biogenesis	6.05E-6	1.34E-3	1.22 (1184,159,861,141)
GO:0006364	rRNA processing	2.34E-5	4.77E-3	1.29 (1184,173,678,128)
GO:0016072	rRNA metabolic process	4.6E-5	8.7E-3	1.23 (1184,176,775,142)
GO:0042274	ribosomal small subunit biogenesis	1.75E-4	3.09E-2	1.76 (1184,23,642,22)
GO:0006040	amino sugar metabolic process	2.65E-4	4.38E-2	87.70 (1184,3,9,2)
GO:0006030	chitin metabolic process	2.65E-4	4.12E-2	87.70 (1184,3,9,2)
GO:0006022	aminoglycan metabolic process	2.65E-4	3.89E-2	87.70 (1184,3,9,2)
GO:1901071	glucosamine-containing compound metabolic process	2.65E-4	3.69E-2	87.70 (1184,3,9,2)
GO:0071555	cell wall organization	2.84E-4	3.76E-2	13.16 (1184,30,15,5)
GO:0045229	external encapsulating structure organization	2.84E-4	3.58E-2	13.16 (1184,30,15,5)
GO:0071554	cell wall organization or biogenesis	3.37E-4	4.06E-2	12.73 (1184,31,15,5)
GO:0030490	maturation of SSU-rRNA	3.38E-4	3.89E-2	1.45 (1184,59,678,49)
GO:0000462	maturation of SSU-rRNA from tricistronic rRNA transcript (SSU-rRNA, 5.8S rRNA, LSU-rRNA)	4.2E-4	4.64E-2	1.46 (1184,55,678,46)
GO:0043549	regulation of kinase activity	5.1E-4	5.4E-2	15.38 (1184,11,28,4)
GO:0045859	regulation of protein kinase activity	5.1E-4	5.2E-2	15.38 (1184,11,28,4)
GO:0051338	regulation of transferase activity	5.1E-4	0.05	15.38 (1184,11,28,4)
GO:0000728	gene conversion at mating-type locus, DNA double-strand break formation	8.45E-4	7.98E-2	1,184.00 (1184,1,1,1)
GO:0030908	protein splicing	8.45E-4	7.71E-2	1,184.00 (1184,1,1,1)
GO:0016539	intein-mediated protein splicing	8.45E-4	7.45E-2	1,184.00 (1184,1,1,1)
GO:0001932	regulation of protein phosphorylation	8.63E-4	7.37E-2	14.10 (1184,12,28,4)
GO:0042325	regulation of phosphorylation	8.63E-4	7.14E-2	14.10 (1184,12,28,4)
'P-value' is the enrichment p-value computed according to the mHG or HG model. This p-value is not corrected for multiple testing of 4447 GO terms.
'FDR q-value' is the correction of the above p-value for multiple testing using the Benjamini and Hochberg (1995) method.
Namely, for the ith term (ranked according to p-value) the FDR q-value is (p-value * number of GO terms) / i.
Enrichment (N, B, n, b) is defined as follows:
N - is the total number of genes
B - is the total number of genes associated with a specific GO term
n - is the number of genes in the top of the user's input list or in the target set when appropriate
b - is the number of genes in the intersection
Enrichment = (b/n) / (B/N)

## Sheet: NE_unranked
GO term	Description	P-value	FDR q-value	Enrichment (N, B, n, b)
GO:0006364	rRNA processing	7.7E-60	3.42E-56	2.96 (4642,229,1184,173)
GO:0034660	ncRNA metabolic process	3.46E-59	7.69E-56	2.39 (4642,422,1184,257)
GO:0034470	ncRNA processing	1.2E-57	1.77E-54	2.59 (4642,326,1184,215)
GO:0022613	ribonucleoprotein complex biogenesis	3.1E-57	3.45E-54	3.10 (4642,192,1184,152)
GO:0016072	rRNA metabolic process	9.3E-56	8.27E-53	2.83 (4642,244,1184,176)
GO:0042254	ribosome biogenesis	2.22E-54	1.64E-51	3.18 (4642,170,1184,138)
GO:0002181	cytoplasmic translation	1.06E-51	6.71E-49	3.27 (4642,150,1184,125)
GO:0044085	cellular component biogenesis	1.74E-42	9.66E-40	2.60 (4642,240,1184,159)
GO:0006412	translation	1.46E-38	7.2E-36	2.29 (4642,320,1184,187)
GO:0000462	maturation of SSU-rRNA from tricistronic rRNA transcript (SSU-rRNA, 5.8S rRNA, LSU-rRNA)	9.44E-27	4.2E-24	3.53 (4642,61,1184,55)
GO:0030490	maturation of SSU-rRNA	1.34E-26	5.42E-24	3.40 (4642,68,1184,59)
GO:0000469	cleavage involved in rRNA processing	9.08E-18	3.37E-15	3.07 (4642,60,1184,47)
GO:0044260	cellular macromolecule metabolic process	3.76E-17	1.29E-14	1.23 (4642,2090,1184,657)
GO:0016070	RNA metabolic process	5.7E-17	1.81E-14	1.41 (4642,1009,1184,362)
GO:0051168	nuclear export	3.4E-16	1.01E-13	2.42 (4642,112,1184,69)
GO:0043170	macromolecule metabolic process	4.15E-15	1.15E-12	1.21 (4642,2162,1184,667)
GO:0006913	nucleocytoplasmic transport	5.83E-15	1.53E-12	2.16 (4642,149,1184,82)
GO:0051169	nuclear transport	9.76E-15	2.41E-12	2.14 (4642,150,1184,82)
GO:0090501	RNA phosphodiester bond hydrolysis	2.26E-14	5.3E-12	2.55 (4642,83,1184,54)
GO:0000447	endonucleolytic cleavage in ITS1 to separate SSU-rRNA from 5.8S rRNA and LSU-rRNA from tricistronic rRNA transcript (SSU-rRNA, 5.8S rRNA, LSU-rRNA)	2.83E-14	6.29E-12	3.38 (4642,36,1184,31)
GO:0000478	endonucleolytic cleavage involved in rRNA processing	5.02E-14	1.06E-11	3.23 (4642,40,1184,33)
GO:0000479	endonucleolytic cleavage of tricistronic rRNA transcript (SSU-rRNA, 5.8S rRNA, LSU-rRNA)	5.02E-14	1.01E-11	3.23 (4642,40,1184,33)
GO:0044267	cellular protein metabolic process	5.8E-14	1.12E-11	1.37 (4642,978,1184,342)
GO:0042273	ribosomal large subunit biogenesis	6.81E-14	1.26E-11	3.12 (4642,44,1184,35)
GO:0071826	ribonucleoprotein complex subunit organization	8.81E-14	1.57E-11	2.12 (4642,144,1184,78)
GO:0022618	ribonucleoprotein complex assembly	2.89E-13	4.94E-11	2.13 (4642,136,1184,74)
GO:0000470	maturation of LSU-rRNA	5.44E-13	8.96E-11	3.20 (4642,38,1184,31)
GO:0044238	primary metabolic process	1.46E-12	2.32E-10	1.15 (4642,2722,1184,796)
GO:0090502	RNA phosphodiester bond hydrolysis, endonucleolytic	3.4E-12	5.21E-10	2.70 (4642,58,1184,40)
GO:0000463	maturation of LSU-rRNA from tricistronic rRNA transcript (SSU-rRNA, 5.8S rRNA, LSU-rRNA)	1.3E-11	1.92E-9	3.29 (4642,31,1184,26)
GO:0006407	rRNA export from nucleus	1.89E-11	2.72E-9	3.92 (4642,18,1184,18)
GO:0051029	rRNA transport	1.89E-11	2.63E-9	3.92 (4642,18,1184,18)
GO:0034471	ncRNA 5'-end processing	7.69E-11	1.04E-8	3.45 (4642,25,1184,22)
GO:0000967	rRNA 5'-end processing	7.69E-11	1.01E-8	3.45 (4642,25,1184,22)
GO:0090305	nucleic acid phosphodiester bond hydrolysis	1.15E-10	1.46E-8	1.93 (4642,152,1184,75)
GO:0044237	cellular metabolic process	1.24E-10	1.54E-8	1.13 (4642,2854,1184,819)
GO:0050657	nucleic acid transport	1.31E-10	1.57E-8	2.10 (4642,112,1184,60)
GO:0006139	nucleobase-containing compound metabolic process	1.76E-10	2.06E-8	1.24 (4642,1440,1184,455)
GO:0050658	RNA transport	1.76E-10	2.01E-8	2.10 (4642,110,1184,59)
GO:0051236	establishment of RNA localization	1.76E-10	1.96E-8	2.10 (4642,110,1184,59)
GO:0071704	organic substance metabolic process	2.28E-10	2.47E-8	1.12 (4642,2839,1184,814)
GO:0000472	endonucleolytic cleavage to generate mature 5'-end of SSU-rRNA from (SSU-rRNA, 5.8S rRNA, LSU-rRNA)	2.69E-10	2.85E-8	3.43 (4642,24,1184,21)
GO:0000966	RNA 5'-end processing	3.8E-10	3.93E-8	3.32 (4642,26,1184,22)
GO:0019538	protein metabolic process	4.43E-10	4.48E-8	1.28 (4642,1133,1184,369)
GO:0000027	ribosomal large subunit assembly	6.06E-10	5.99E-8	3.00 (4642,34,1184,26)
GO:0000480	endonucleolytic cleavage in 5'-ETS of tricistronic rRNA transcript (SSU-rRNA, 5.8S rRNA, LSU-rRNA)	9.37E-10	9.06E-8	3.41 (4642,23,1184,20)
GO:0071426	ribonucleoprotein complex export from nucleus	1.2E-9	1.13E-7	2.74 (4642,43,1184,30)
GO:0071428	rRNA-containing ribonucleoprotein complex export from nucleus	1.2E-9	1.11E-7	2.74 (4642,43,1184,30)
GO:0033750	ribosome localization	1.2E-9	1.09E-7	2.74 (4642,43,1184,30)
GO:0033753	establishment of ribosome localization	1.2E-9	1.07E-7	2.74 (4642,43,1184,30)
GO:0000054	ribosomal subunit export from nucleus	1.2E-9	1.05E-7	2.74 (4642,43,1184,30)
GO:0006405	RNA export from nucleus	1.6E-9	1.37E-7	2.23 (4642,81,1184,46)
GO:0042274	ribosomal small subunit biogenesis	5.69E-9	4.77E-7	3.01 (4642,30,1184,23)
GO:0090304	nucleic acid metabolic process	9.99E-9	8.23E-7	1.24 (4642,1249,1184,394)
GO:0006417	regulation of translation	1.02E-8	8.23E-7	1.98 (4642,111,1184,56)
GO:0006725	cellular aromatic compound metabolic process	1.87E-8	1.48E-6	1.20 (4642,1514,1184,464)
GO:1901360	organic cyclic compound metabolic process	2.12E-8	1.66E-6	1.19 (4642,1579,1184,481)
GO:0009451	RNA modification	2.53E-8	1.94E-6	2.07 (4642,89,1184,47)
GO:0042797	tRNA transcription from RNA polymerase III promoter	2.65E-8	1.99E-6	3.48 (4642,18,1184,16)
GO:0009304	tRNA transcription	2.65E-8	1.96E-6	3.48 (4642,18,1184,16)
GO:0046483	heterocycle metabolic process	2.78E-8	2.03E-6	1.20 (4642,1529,1184,467)
GO:0015931	nucleobase-containing compound transport	2.81E-8	2.02E-6	1.86 (4642,133,1184,63)
GO:0006396	RNA processing	3.11E-8	2.2E-6	1.58 (4642,271,1184,109)
GO:0006399	tRNA metabolic process	4.06E-8	2.82E-6	1.77 (4642,157,1184,71)
GO:0034641	cellular nitrogen compound metabolic process	4.39E-8	3.01E-6	1.19 (4642,1586,1184,481)
GO:0006413	translational initiation	4.58E-8	3.09E-6	2.55 (4642,43,1184,28)
GO:0034645	cellular macromolecule biosynthetic process	4.61E-8	3.06E-6	1.28 (4642,925,1184,301)
GO:0009059	macromolecule biosynthetic process	8.07E-8	5.27E-6	1.27 (4642,951,1184,307)
GO:0009058	biosynthetic process	1.46E-7	9.43E-6	1.19 (4642,1444,1184,440)
GO:1901576	organic substance biosynthetic process	2.16E-7	1.38E-5	1.19 (4642,1418,1184,432)
GO:0008033	tRNA processing	2.25E-7	1.41E-5	1.90 (4642,105,1184,51)
GO:0006414	translational elongation	3.16E-7	1.95E-5	2.70 (4642,32,1184,22)
GO:0000466	maturation of 5.8S rRNA from tricistronic rRNA transcript (SSU-rRNA, 5.8S rRNA, LSU-rRNA)	4.27E-7	2.6E-5	3.27 (4642,18,1184,15)
GO:0008152	metabolic process	6.13E-7	3.68E-5	1.08 (4642,3115,1184,862)
GO:0044249	cellular biosynthetic process	8.81E-7	5.22E-5	1.19 (4642,1380,1184,418)
GO:0000460	maturation of 5.8S rRNA	1.55E-6	9.07E-5	3.10 (4642,19,1184,15)
GO:0098781	ncRNA transcription	1.71E-6	9.87E-5	2.23 (4642,51,1184,29)
GO:0010608	posttranscriptional regulation of gene expression	1.72E-6	9.82E-5	1.74 (4642,131,1184,58)
GO:0034622	cellular macromolecular complex assembly	2.61E-6	1.47E-4	1.41 (4642,361,1184,130)
GO:0016482	cytoplasmic transport	5.93E-6	3.29E-4	1.35 (4642,454,1184,156)
GO:0006400	tRNA modification	7.13E-6	3.91E-4	1.99 (4642,67,1184,34)
GO:0006446	regulation of translational initiation	7.67E-6	4.16E-4	2.61 (4642,27,1184,18)
GO:0006360	transcription from RNA polymerase I promoter	7.67E-6	4.11E-4	2.61 (4642,27,1184,18)
GO:0001510	RNA methylation	1.02E-5	5.42E-4	2.45 (4642,32,1184,20)
GO:0043628	ncRNA 3'-end processing	1.21E-5	6.33E-4	2.24 (4642,42,1184,24)
GO:0031125	rRNA 3'-end processing	1.27E-5	6.56E-4	2.80 (4642,21,1184,15)
GO:0006448	regulation of translational elongation	1.3E-5	6.65E-4	2.48 (4642,30,1184,19)
GO:0000028	ribosomal small subunit assembly	1.32E-5	6.68E-4	3.32 (4642,13,1184,11)
GO:0006807	nitrogen compound metabolic process	1.44E-5	7.19E-4	1.14 (4642,1741,1184,505)
GO:0031123	RNA 3'-end processing	2.77E-5	1.37E-3	1.86 (4642,76,1184,36)
GO:0006402	mRNA catabolic process	2.95E-5	1.44E-3	1.84 (4642,79,1184,37)
GO:0045047	protein targeting to ER	3.05E-5	1.47E-3	2.67 (4642,22,1184,15)
GO:0006614	SRP-dependent cotranslational protein targeting to membrane	3.45E-5	1.65E-3	3.53 (4642,10,1184,9)
GO:0006613	cotranslational protein targeting to membrane	3.45E-5	1.63E-3	3.53 (4642,10,1184,9)
GO:0043414	macromolecule methylation	3.56E-5	1.67E-3	1.96 (4642,60,1184,30)
GO:0000055	ribosomal large subunit export from nucleus	4.21E-5	1.95E-3	2.47 (4642,27,1184,17)
GO:0000956	nuclear-transcribed mRNA catabolic process	5.57E-5	2.55E-3	1.81 (4642,78,1184,36)
GO:0032259	methylation	6.02E-5	2.73E-3	1.77 (4642,84,1184,38)
GO:0072599	establishment of protein localization to endoplasmic reticulum	6.7E-5	3.01E-3	2.56 (4642,23,1184,15)
GO:0070972	protein localization to endoplasmic reticulum	6.7E-5	2.98E-3	2.56 (4642,23,1184,15)
GO:0000154	rRNA modification	1.01E-4	4.44E-3	2.68 (4642,19,1184,13)
GO:0006383	transcription from RNA polymerase III promoter	1.06E-4	4.63E-3	2.41 (4642,26,1184,16)
GO:0051028	mRNA transport	1.07E-4	4.63E-3	1.76 (4642,80,1184,36)
GO:0065003	macromolecular complex assembly	1.11E-4	4.74E-3	1.30 (4642,424,1184,141)
GO:0009987	cellular process	1.28E-4	5.42E-3	1.04 (4642,3792,1184,1009)
GO:0006450	regulation of translational fidelity	1.75E-4	7.34E-3	2.49 (4642,22,1184,14)
GO:0051656	establishment of organelle localization	2.63E-4	1.09E-2	1.72 (4642,80,1184,35)
GO:0006617	SRP-dependent cotranslational protein targeting to membrane, signal sequence recognition	2.73E-4	1.12E-2	3.92 (4642,6,1184,6)
GO:0046037	GMP metabolic process	2.73E-4	1.11E-2	3.92 (4642,6,1184,6)
GO:0000459	exonucleolytic trimming involved in rRNA processing	2.76E-4	1.11E-2	2.61 (4642,18,1184,12)
GO:0030488	tRNA methylation	3.37E-4	1.35E-2	2.70 (4642,16,1184,11)
GO:0046907	intracellular transport	3.48E-4	1.38E-2	1.23 (4642,586,1184,184)
GO:0001731	formation of translation preinitiation complex	3.99E-4	1.57E-2	2.80 (4642,14,1184,10)
GO:1902626	assembly of large subunit precursor of preribosome	4.31E-4	1.68E-2	3.43 (4642,8,1184,7)
GO:0031126	snoRNA 3'-end processing	6.08E-4	2.35E-2	2.16 (4642,29,1184,16)
GO:0000467	exonucleolytic trimming to generate mature 3'-end of 5.8S rRNA from tricistronic rRNA transcript (SSU-rRNA, 5.8S rRNA, LSU-rRNA)	7.35E-4	2.82E-2	2.54 (4642,17,1184,11)
GO:0071051	polyadenylation-dependent snoRNA 3'-end processing	9.25E-4	3.52E-2	2.61 (4642,15,1184,10)
GO:0071042	nuclear polyadenylation-dependent mRNA catabolic process	9.25E-4	3.49E-2	2.61 (4642,15,1184,10)
GO:0071047	polyadenylation-dependent mRNA catabolic process	9.25E-4	3.46E-2	2.61 (4642,15,1184,10)
GO:0042790	transcription of nuclear large rRNA transcript from RNA polymerase I promoter	9.25E-4	3.43E-2	2.61 (4642,15,1184,10)
'P-value' is the enrichment p-value computed according to the mHG or HG model. This p-value is not corrected for multiple testing of 4447 GO terms.
'FDR q-value' is the correction of the above p-value for multiple testing using the Benjamini and Hochberg (1995) method.
Namely, for the ith term (ranked according to p-value) the FDR q-value is (p-value * number of GO terms) / i.
Enrichment (N, B, n, b) is defined as follows:
N - is the total number of genes
B - is the total number of genes associated with a specific GO term
n - is the number of genes in the top of the user's input list or in the target set when appropriate
b - is the number of genes in the intersection
Enrichment = (b/n) / (B/N)

## Sheet: SW_ranked
GO term	Description	P-value	FDR q-value	Enrichment (N, B, n, b)	Genes
GO:0055114	oxidation-reduction process	1.2E-10	4.02E-7	2.21 (1605,134,342,63)	[+] Show genes
GO:0019752	carboxylic acid metabolic process	3.72E-9	6.26E-6	2.84 (1605,129,171,39)	[+] Show genes
GO:0043436	oxoacid metabolic process	8.18E-9	9.18E-6	2.77 (1605,132,171,39)	[+] Show genes
GO:0006082	organic acid metabolic process	8.18E-9	6.88E-6	2.77 (1605,132,171,39)	[+] Show genes
GO:0005975	carbohydrate metabolic process	2.83E-8	1.9E-5	3.15 (1605,109,145,31)	[+] Show genes
GO:0019362	pyridine nucleotide metabolic process	3.08E-8	1.73E-5	6.07 (1605,23,161,14)	[+] Show genes
GO:0046496	nicotinamide nucleotide metabolic process	4.3E-8	2.07E-5	6.63 (1605,22,143,13)	[+] Show genes
GO:0044281	small molecule metabolic process	5.89E-8	2.48E-5	2.23 (1605,215,171,51)	[+] Show genes
GO:0072524	pyridine-containing compound metabolic process	7.3E-8	2.73E-5	5.15 (1605,31,161,16)	[+] Show genes
GO:0034605	cellular response to heat	8.98E-8	3.02E-5	32.42 (1605,27,11,6)	[+] Show genes
GO:0044723	single-organism carbohydrate metabolic process	1.15E-7	3.51E-5	3.21 (1605,91,154,28)	[+] Show genes
GO:0006733	oxidoreduction coenzyme metabolic process	1.48E-7	4.15E-5	5.58 (1605,25,161,14)	[+] Show genes
GO:0032787	monocarboxylic acid metabolic process	2.53E-7	6.56E-5	3.81 (1605,52,170,21)	[+] Show genes
GO:0009408	response to heat	6.99E-7	1.68E-4	24.32 (1605,36,11,6)	[+] Show genes
GO:0044262	cellular carbohydrate metabolic process	7.96E-7	1.79E-4	3.53 (1605,65,154,22)	[+] Show genes
GO:0006091	generation of precursor metabolites and energy	1.15E-6	2.42E-4	2.73 (1605,51,311,27)	[+] Show genes
GO:0009266	response to temperature stimulus	1.19E-6	2.35E-4	22.45 (1605,39,11,6)	[+] Show genes
GO:0016052	carbohydrate catabolic process	1.31E-6	2.45E-4	3.91 (1605,31,225,17)	[+] Show genes
GO:0044724	single-organism carbohydrate catabolic process	2.84E-6	5.04E-4	3.94 (1605,29,225,16)	[+] Show genes
GO:0006457	protein folding	9.33E-6	1.57E-3	25.16 (1605,29,11,5)	[+] Show genes
GO:0006631	fatty acid metabolic process	1e-05	1.61E-3	5.29 (1605,20,167,11)	[+] Show genes
GO:1901564	organonitrogen compound metabolic process	1.52E-5	2.32E-3	1.88 (1605,168,264,52)	[+] Show genes
GO:0044710	single-organism metabolic process	1.63E-5	2.39E-3	1.25 (1605,563,487,214)	[+] Show genes
GO:0009628	response to abiotic stimulus	1.73E-5	2.42E-3	10.94 (1605,79,13,7)	[+] Show genes
GO:0015980	energy derivation by oxidation of organic compounds	3.45E-5	4.65E-3	2.79 (1605,37,311,20)	[+] Show genes
GO:0006753	nucleoside phosphate metabolic process	4.59E-5	5.94E-3	3.39 (1605,50,161,17)	[+] Show genes
GO:0009117	nucleotide metabolic process	4.59E-5	5.72E-3	3.39 (1605,50,161,17)	[+] Show genes
GO:0044712	single-organism catabolic process	7.45E-5	8.96E-3	2.18 (1605,140,179,34)	[+] Show genes
GO:0043335	protein unfolding	8.55E-5	9.92E-3	145.91 (1605,2,11,2)	[+] Show genes
GO:0005991	trehalose metabolic process	1.11E-4	1.25E-2	6.28 (1605,10,179,7)	[+] Show genes
GO:0051186	cofactor metabolic process	1.24E-4	1.34E-2	2.94 (1605,61,170,19)	[+] Show genes
GO:0006732	coenzyme metabolic process	1.42E-4	1.5E-2	3.33 (1605,54,143,16)	[+] Show genes
GO:0009086	methionine biosynthetic process	1.46E-4	1.49E-2	2.98 (1605,12,494,11)	[+] Show genes
GO:0000097	sulfur amino acid biosynthetic process	1.46E-4	1.45E-2	2.98 (1605,12,494,11)	[+] Show genes
GO:0044711	single-organism biosynthetic process	2.09E-4	2.01E-2	1.66 (1605,166,338,58)	[+] Show genes
GO:0016051	carbohydrate biosynthetic process	2.52E-4	2.35E-2	4.23 (1605,29,144,11)	[+] Show genes
GO:1901700	response to oxygen-containing compound	3.2E-4	2.91E-2	2.12 (1605,26,582,20)	[+] Show genes
GO:0006112	energy reserve metabolic process	3.98E-4	3.52E-2	3.21 (1605,15,367,11)	[+] Show genes
GO:0005977	glycogen metabolic process	3.98E-4	3.43E-2	3.21 (1605,15,367,11)	[+] Show genes
GO:0055086	nucleobase-containing small molecule metabolic process	4.16E-4	3.5E-2	3.07 (1605,58,144,16)	[+] Show genes
GO:0009062	fatty acid catabolic process	4.22E-4	3.47E-2	6.48 (1605,9,165,6)	[+] Show genes
GO:1901607	alpha-amino acid biosynthetic process	4.49E-4	3.6E-2	1.89 (1605,39,588,27)	[+] Show genes
GO:0044282	small molecule catabolic process	4.82E-4	3.77E-2	2.99 (1605,52,165,16)	[+] Show genes
GO:0008652	cellular amino acid biosynthetic process	4.91E-4	3.76E-2	1.86 (1605,41,588,28)	[+] Show genes
GO:0016054	organic acid catabolic process	5.32E-4	3.98E-2	3.42 (1605,37,165,13)	[+] Show genes
GO:0046395	carboxylic acid catabolic process	5.32E-4	3.89E-2	3.42 (1605,37,165,13)	[+] Show genes
GO:0044283	small molecule biosynthetic process	5.38E-4	3.85E-2	1.68 (1605,85,494,44)	[+] Show genes
GO:0006090	pyruvate metabolic process	5.66E-4	3.97E-2	9.98 (1605,12,67,5)	[+] Show genes
GO:0034308	primary alcohol metabolic process	6.59E-4	4.52E-2	11.26 (1605,6,95,4)	[+] Show genes
GO:0006067	ethanol metabolic process	6.59E-4	4.43E-2	11.26 (1605,6,95,4)	[+] Show genes
GO:0006555	methionine metabolic process	7.62E-4	5.03E-2	2.75 (1605,13,494,11)	[+] Show genes
GO:0010035	response to inorganic substance	8.04E-4	5.21E-2	2.58 (1605,17,475,13)	[+] Show genes
GO:0042026	protein refolding	8.31E-4	5.28E-2	13.90 (1605,11,42,4)	[+] Show genes
GO:1903046	meiotic cell cycle process	8.64E-4	5.39E-2	1.34 (1605,76,996,63)	[+] Show genes
GO:0019693	ribose phosphate metabolic process	9.08E-4	5.56E-2	6.21 (1605,27,67,7)	[+] Show genes
GO:0005980	glycogen catabolic process	9.52E-4	5.72E-2	32.10 (1605,2,50,2)	[+] Show genes
GO:0044247	cellular polysaccharide catabolic process	9.52E-4	5.62E-2	32.10 (1605,2,50,2)	[+] Show genes
GO:0009251	glucan catabolic process	9.52E-4	5.52E-2	32.10 (1605,2,50,2)	[+] Show genes
'P-value' is the enrichment p-value computed according to the mHG or HG model. This p-value is not corrected for multiple testing of 4447 GO terms.
'FDR q-value' is the correction of the above p-value for multiple testing using the Benjamini and Hochberg (1995) method.
Namely, for the ith term (ranked according to p-value) the FDR q-value is (p-value * number of GO terms) / i.
Enrichment (N, B, n, b) is defined as follows:
N - is the total number of genes
B - is the total number of genes associated with a specific GO term
n - is the number of genes in the top of the user's input list or in the target set when appropriate
b - is the number of genes in the intersection
Enrichment = (b/n) / (B/N)

## Sheet: SW_unranked
GO term	Description	P-value	FDR q-value	Enrichment (N, B, n, b)
GO:0006357	regulation of transcription from RNA polymerase II promoter	2.29E-10	1.02E-6	1.44 (4642,374,1605,186)
GO:0044712	single-organism catabolic process	7.45E-10	1.66E-6	1.51 (4642,268,1605,140)
GO:0050789	regulation of biological process	7.91E-10	1.17E-6	1.19 (4642,1348,1605,556)
GO:0050794	regulation of cellular process	6.31E-9	7.01E-6	1.19 (4642,1277,1605,525)
GO:0051171	regulation of nitrogen compound metabolic process	9.19E-9	8.17E-6	1.28 (4642,693,1605,306)
GO:2001141	regulation of RNA biosynthetic process	9.79E-9	7.26E-6	1.30 (4642,613,1605,275)
GO:1903506	regulation of nucleic acid-templated transcription	9.79E-9	6.22E-6	1.30 (4642,613,1605,275)
GO:0019219	regulation of nucleobase-containing compound metabolic process	9.93E-9	5.52E-6	1.28 (4642,683,1605,302)
GO:0006355	regulation of transcription, DNA-templated	1.34E-8	6.61E-6	1.29 (4642,612,1605,274)
GO:0065007	biological regulation	1.49E-8	6.65E-6	1.16 (4642,1529,1605,614)
GO:0051252	regulation of RNA metabolic process	1.79E-8	7.24E-6	1.29 (4642,629,1605,280)
GO:0019222	regulation of metabolic process	1.86E-7	6.89E-5	1.19 (4642,1039,1605,429)
GO:0006950	response to stress	1.56E-6	5.33E-4	1.26 (4642,573,1605,249)
GO:0050896	response to stimulus	1.99E-6	6.32E-4	1.23 (4642,693,1605,294)
GO:0009628	response to abiotic stimulus	2.06E-6	6.12E-4	1.53 (4642,149,1605,79)
GO:0031323	regulation of cellular metabolic process	2.24E-6	6.23E-4	1.19 (4642,946,1605,388)
GO:0031326	regulation of cellular biosynthetic process	2.34E-6	6.12E-4	1.21 (4642,782,1605,327)
GO:0009889	regulation of biosynthetic process	2.7E-6	6.68E-4	1.21 (4642,783,1605,327)
GO:0006772	thiamine metabolic process	2.84E-6	6.65E-4	2.89 (4642,12,1605,12)
GO:0042723	thiamine-containing compound metabolic process	2.84E-6	6.32E-4	2.89 (4642,12,1605,12)
GO:0045944	positive regulation of transcription from RNA polymerase II promoter	2.91E-6	6.17E-4	1.41 (4642,231,1605,113)
GO:0044262	cellular carbohydrate metabolic process	3.06E-6	6.19E-4	1.59 (4642,118,1605,65)
GO:0080090	regulation of primary metabolic process	3.45E-6	6.67E-4	1.18 (4642,933,1605,382)
GO:0010468	regulation of gene expression	5.5E-6	1.02E-3	1.20 (4642,780,1605,324)
GO:0060255	regulation of macromolecule metabolic process	7.09E-6	1.26E-3	1.18 (4642,925,1605,377)
GO:0042724	thiamine-containing compound biosynthetic process	8.25E-6	1.41E-3	2.89 (4642,11,1605,11)
GO:0009228	thiamine biosynthetic process	8.25E-6	1.36E-3	2.89 (4642,11,1605,11)
GO:0010556	regulation of macromolecule biosynthetic process	9.34E-6	1.48E-3	1.20 (4642,757,1605,314)
GO:0044282	small molecule catabolic process	1.12E-5	1.72E-3	1.63 (4642,92,1605,52)
GO:0051716	cellular response to stimulus	1.67E-5	2.48E-3	1.24 (4642,543,1605,232)
GO:2000112	regulation of cellular macromolecule biosynthetic process	1.77E-5	2.54E-3	1.19 (4642,751,1605,310)
GO:0010565	regulation of cellular ketone metabolic process	2.03E-5	2.82E-3	1.98 (4642,38,1605,26)
GO:0048523	negative regulation of cellular process	2.47E-5	3.33E-3	1.25 (4642,459,1605,199)
GO:0009890	negative regulation of biosynthetic process	2.73E-5	3.57E-3	1.33 (4642,280,1605,129)
GO:0031327	negative regulation of cellular biosynthetic process	2.73E-5	3.47E-3	1.33 (4642,280,1605,129)
GO:0048519	negative regulation of biological process	2.95E-5	3.65E-3	1.24 (4642,481,1605,207)
GO:1902679	negative regulation of RNA biosynthetic process	4.7E-5	5.64E-3	1.36 (4642,225,1605,106)
GO:1903507	negative regulation of nucleic acid-templated transcription	4.7E-5	5.5E-3	1.36 (4642,225,1605,106)
GO:0045892	negative regulation of transcription, DNA-templated	6.6E-5	7.52E-3	1.36 (4642,224,1605,105)
GO:0033554	cellular response to stress	7.29E-5	8.11E-3	1.23 (4642,500,1605,212)
GO:0051253	negative regulation of RNA metabolic process	7.4E-5	8.02E-3	1.35 (4642,227,1605,106)
GO:0009892	negative regulation of metabolic process	7.67E-5	8.12E-3	1.26 (4642,380,1605,166)
GO:0045934	negative regulation of nucleobase-containing compound metabolic process	9.9E-5	1.02E-2	1.32 (4642,261,1605,119)
GO:0031324	negative regulation of cellular metabolic process	1.07E-4	1.08E-2	1.26 (4642,369,1605,161)
GO:0000422	mitochondrion degradation	1.32E-4	1.31E-2	2.14 (4642,23,1605,17)
GO:0051172	negative regulation of nitrogen compound metabolic process	1.33E-4	1.28E-2	1.31 (4642,265,1605,120)
GO:0010558	negative regulation of macromolecule biosynthetic process	1.35E-4	1.27E-2	1.31 (4642,260,1605,118)
GO:0005984	disaccharide metabolic process	1.45E-4	1.35E-2	2.08 (4642,25,1605,18)
GO:0006099	tricarboxylic acid cycle	1.54E-4	1.4E-2	2.04 (4642,27,1605,19)
GO:0006101	citrate metabolic process	1.54E-4	1.37E-2	2.04 (4642,27,1605,19)
GO:0072350	tricarboxylic acid metabolic process	1.54E-4	1.35E-2	2.04 (4642,27,1605,19)
GO:0071214	cellular response to abiotic stimulus	1.67E-4	1.43E-2	1.71 (4642,54,1605,32)
GO:0009893	positive regulation of metabolic process	1.7E-4	1.43E-2	1.23 (4642,453,1605,192)
GO:0005991	trehalose metabolic process	1.81E-4	1.49E-2	2.63 (4642,11,1605,10)
GO:2000113	negative regulation of cellular macromolecule biosynthetic process	1.82E-4	1.48E-2	1.31 (4642,259,1605,117)
GO:0009266	response to temperature stimulus	2.12E-4	1.68E-2	1.61 (4642,70,1605,39)
GO:0006310	DNA recombination	2.44E-4	1.91E-2	1.45 (4642,124,1605,62)
GO:0044763	single-organism cellular process	2.55E-4	1.96E-2	1.06 (4642,2570,1605,945)
GO:1902680	positive regulation of RNA biosynthetic process	2.86E-4	2.15E-2	1.29 (4642,269,1605,120)
GO:0045893	positive regulation of transcription, DNA-templated	2.86E-4	2.12E-2	1.29 (4642,269,1605,120)
GO:1903508	positive regulation of nucleic acid-templated transcription	2.86E-4	2.08E-2	1.29 (4642,269,1605,120)
GO:0010906	regulation of glucose metabolic process	3.08E-4	2.21E-2	2.05 (4642,24,1605,17)
GO:0006623	protein targeting to vacuole	3.73E-4	2.63E-2	1.56 (4642,76,1605,41)
GO:0072666	establishment of protein localization to vacuole	3.73E-4	2.59E-2	1.56 (4642,76,1605,41)
GO:0051173	positive regulation of nitrogen compound metabolic process	3.89E-4	2.66E-2	1.27 (4642,299,1605,131)
GO:0051254	positive regulation of RNA metabolic process	4.02E-4	2.71E-2	1.28 (4642,276,1605,122)
GO:0001101	response to acid chemical	4.12E-4	2.74E-2	2.31 (4642,15,1605,12)
GO:0045935	positive regulation of nucleobase-containing compound metabolic process	4.3E-4	2.81E-2	1.27 (4642,297,1605,130)
GO:0071496	cellular response to external stimulus	4.31E-4	2.78E-2	1.60 (4642,65,1605,36)
GO:0007154	cell communication	4.31E-4	2.74E-2	1.60 (4642,65,1605,36)
GO:0009408	response to heat	4.31E-4	2.7E-2	1.60 (4642,65,1605,36)
GO:0031668	cellular response to extracellular stimulus	4.31E-4	2.66E-2	1.60 (4642,65,1605,36)
GO:0010927	cellular component assembly involved in morphogenesis	4.38E-4	2.67E-2	1.75 (4642,43,1605,26)
GO:0010629	negative regulation of gene expression	5.02E-4	3.02E-2	1.27 (4642,285,1605,125)
GO:1903008	organelle disassembly	5.36E-4	3.18E-2	1.80 (4642,37,1605,23)
GO:0072665	protein localization to vacuole	5.36E-4	3.13E-2	1.54 (4642,77,1605,41)
GO:0048518	positive regulation of biological process	5.7E-4	3.29E-2	1.19 (4642,523,1605,215)
GO:0043620	regulation of DNA-templated transcription in response to stress	6.08E-4	3.47E-2	1.69 (4642,48,1605,28)
GO:0043618	regulation of transcription from RNA polymerase II promoter in response to stress	6.08E-4	3.42E-2	1.69 (4642,48,1605,28)
GO:0009651	response to salt stress	6.2E-4	3.45E-2	1.87 (4642,31,1605,20)
GO:0031325	positive regulation of cellular metabolic process	6.36E-4	3.49E-2	1.22 (4642,383,1605,162)
GO:0007031	peroxisome organization	7.14E-4	3.87E-2	1.63 (4642,55,1605,31)
GO:0042364	water-soluble vitamin biosynthetic process	7.23E-4	3.87E-2	1.71 (4642,44,1605,26)
GO:0009110	vitamin biosynthetic process	7.23E-4	3.83E-2	1.71 (4642,44,1605,26)
GO:0006351	transcription, DNA-templated	7.48E-4	3.91E-2	1.20 (4642,469,1605,194)
GO:0097659	nucleic acid-templated transcription	7.48E-4	3.87E-2	1.20 (4642,469,1605,194)
GO:0071229	cellular response to acid chemical	7.48E-4	3.82E-2	2.41 (4642,12,1605,10)
GO:0009056	catabolic process	7.76E-4	3.92E-2	1.17 (4642,582,1605,236)
GO:0032502	developmental process	7.79E-4	3.89E-2	1.31 (4642,203,1605,92)
GO:0006970	response to osmotic stress	8.47E-4	4.18E-2	1.52 (4642,76,1605,40)
GO:0016042	lipid catabolic process	8.5E-4	4.15E-2	1.74 (4642,40,1605,24)
GO:0044767	single-organism developmental process	8.65E-4	4.18E-2	1.31 (4642,201,1605,91)
GO:0000122	negative regulation of transcription from RNA polymerase II promoter	9.07E-4	4.34E-2	1.40 (4642,124,1605,60)
GO:0006111	regulation of gluconeogenesis	9.68E-4	4.58E-2	2.27 (4642,14,1605,11)
'P-value' is the enrichment p-value computed according to the mHG or HG model. This p-value is not corrected for multiple testing of 4447 GO terms.
'FDR q-value' is the correction of the above p-value for multiple testing using the Benjamini and Hochberg (1995) method.
Namely, for the ith term (ranked according to p-value) the FDR q-value is (p-value * number of GO terms) / i.
Enrichment (N, B, n, b) is defined as follows:
N - is the total number of genes
B - is the total number of genes associated with a specific GO term
n - is the number of genes in the top of the user's input list or in the target set when appropriate
b - is the number of genes in the intersection
Enrichment = (b/n) / (B/N)
